# Supplementary material for: New Insights into the Geometry and Topology of DNA Replication Intermediates
Source: Biology (Basel). 2025 Apr 26;14(5):478. doi: 10.3390/biology14050478 (PMC12109278; doi:10.3390/biology14050478)
Supplement: Supplementary file 1 [file biology-14-00478-s001.zip]

Archive with 1 entries (1 files):
- biology-3533499-supplementary.pdf
